# Supplementary material for: Study of Prevalence, Severity and Risk Factors of Periodontal Disease in a Portuguese Population
Source: J Clin Med. 2022 Jun 28;11(13):3728. doi: 10.3390/jcm11133728 (PMC9267442; doi:10.3390/jcm11133728)
Supplement: Supplementary file 1 [file jcm-11-03728-s001.zip]

Archive with 1 entries (1 files):
- jcm-1753195-supplementary.pdf
